# Supplementary material for: The Mechanism of Fraxetin as a Sustainable Fungicide for Larch Shoot Blight: Lipid Peroxidation and Oxidative Stress in Neofusicoccum laricinum
Source: J Fungi (Basel). 2025 Oct 8;11(10):724. doi: 10.3390/jof11100724 (PMC12565604; doi:10.3390/jof11100724)
Supplement: Supplementary file 1 [file jof-11-00724-s001.zip]

Archive with 1 entries (1 files):
- jof-3878652-supplementary.pdf
